# Supplementary material for: Characterisation of Environmental Biofilms Colonising Wall Paintings of the Fornelle Cave in the Archaeological Site of Cales
Source: Int J Environ Res Public Health. 2021 Jul 29;18(15):8048. doi: 10.3390/ijerph18158048 (PMC8345495; doi:10.3390/ijerph18158048)
Supplement: Supplementary file 1 [file ijerph-18-08048-s001.zip]

Archive with 1 entries (1 files):
- ijerph-1252506-supplementary.pdf
